# Supplementary material for: Long-Term Follow-Up in Patients with Large-Vessel Vasculitis Applying Extracranial and Transcranial Duplex Sonography
Source: Diagnostics (Basel). 2026 Feb 1;16(3):455. doi: 10.3390/diagnostics16030455 (PMC12896947; doi:10.3390/diagnostics16030455)
Supplement: Supplementary file 1 [file diagnostics-16-00455-s001.zip]

Archive with 1 entries (1 files):
- diagnostics-4077059-supplementary.pdf
